# Supplementary material for: A Micro-Scale Analytical Method for Determining Glycogen Turnover by NMR and FTMS
Source: Metabolites. 2022 Aug 18;12(8):760. doi: 10.3390/metabo12080760 (PMC9415681; doi:10.3390/metabo12080760)
Supplement: Supplementary file 1 [file metabolites-12-00760-s001.zip]

Archive with 1 entries (1 files):
- metabolites-1831188-supplementary.pdf
